# Supplementary material for: Maternal omega-3 fatty acid intake during neurodevelopment does not affect pup behavior related to depression, novelty, or learning
Source: BMC Res Notes. 2018 Nov 15;11:812. doi: 10.1186/s13104-018-3915-3 (PMC6238316; doi:10.1186/s13104-018-3915-3)
Supplement: Supplementary file 2 — Additional file 2. Table of activity parameters in the novel versus familiar open field. [file 13104_2018_3915_MOESM2_ESM.xlsx]

## Sheet: Sheet1
Additional File 2. Activity parameters in the novel versus familiar open field.
Open Field Activity Parameter	Deficient Mean ± SEM	Supplemented Mean ± SEM	Mean Difference	95% CI of Mean Difference	P-value
Novel Open Field
Time spent exploring (s)	244.5 ± 8.8	258.8 ± 19.2	14.3	-26.3, 54.9	0.47
Rearing duration (s)	1.6 ± 0.2	1.7 ± 0.2	0.1	-0.4, 0.7	0.67
Average velocity (cm/s)	48.5 ± 1.0	51.7 ± 1.4	3.2	-0.4, 6.8	0.08
Center time (s)	120.5 ± 8.8	107.5 ± 21.5	-13	-66.5, 40.5	0.59
Stereotypic time (s)	168.3 ± 2.9	158.8 ± 10.6	-9.5	-29.5, 10.5	0.33
Familiar Open Field
Time spent exploring (s)	289.2 ± 15.1	284.3 ± 27.1	-4.9	-66.2, 56.5	0.87
Rearing duration (s)	2.1 ± 0.2	1.7 ± 0.1	-0.3	-0.9, 0.2	0.19
Average velocity (cm/s)	52.4 ± 2.2	50.3 ± 1.4	-2.2	-8.2, 3.9	0.46
Center time (s)	135.6 ± 10.7	114.6 ± 25.4	-21	-73.5, 31.6	0.41
Stereotypic time (s)	153.6 ± 2.1	158.2 ± 8.4	4.6	-16.2, 25.3	0.62
