# Supplementary material for: Maternal omega-3 fatty acid intake during neurodevelopment does not affect pup behavior related to depression, novelty, or learning
Source: BMC Res Notes. 2018 Nov 15;11:812. doi: 10.1186/s13104-018-3915-3 (PMC6238316; doi:10.1186/s13104-018-3915-3)
Supplement: Supplementary file 3 — Additional file 3. Table showing results of linear mixed effects regression analysis of open field activity parameters. [file 13104_2018_3915_MOESM3_ESM.xlsx]

## Sheet: Sheet1
Additional File 3. Linear mixed effects regression analysis of open field activity parameters.
Open Field Activity Parameter	Mean ± SEM		Mean Difference in Change	95% CI of Mean Difference	F (1,15)	P-value
Effect of Maternal Diet	Deficient	Supplemented
Time spent exploring (s)	266.9 ± 10.4	271.6 ± 21.6	4.7	-41.8, 51.2	0.05	0.83
Rearing duration (s)	1.9 ± 0.2	1.7 ± 0.2	-0.1	-0.6, 0.4	0.23	0.64
Average velocity (cm/s)	50.4± 1.4	51.0 ± 1.2	0.5	-3.73, 4.8	0.08	0.79
Center time (s)	128.1 ± 9.1	111.1 ± 22.1	-17	-62.2, 28.3	0.64	0.44
Stereotypic time (s)	161.0 ± 1.8	158.5 ± 7.8	-2.5	-21.6, 16.7	0.13	0.72
Effect of Novelty	Novel	Familiar
Time spent exploring (s)	250.4 ± 9.2	287.2 ± 13.7	36.8	14.1, 59.4	10.26	0.006*
Rearing duration (s)	1.7 ± 0.1	1.9 ± 0.1	0.3	0.1, 0.5	7.14	0.02*
Average velocity (cm/s)	49.8 ± 0.9	51.5 ± 1.4	1.7	-1.2, 4.6	1	0.33
Center time (s)	115.2 ± 10.0	127.0 ± 12.0	11.8	-4.8, 28.4	1.86	0.19
Stereotypic time (s)	164.4 ± 4.6	155.5 ± 3.6	-8.9	-19.7, 2.0	2.28	0.15
Maternal Diet x Novelty Interaction
Time spent exploring (s)					0.77	0.4
Rearing duration (s)					6.88	0.02*
Average velocity (cm/s)					4.7	0.05
Center time (s)					0.24	0.63
Stereotypic time (s)					1.95	0.18
*Significantly different P < 0.05
