# Supplementary material for: Maternal omega-3 fatty acid intake during neurodevelopment does not affect pup behavior related to depression, novelty, or learning
Source: BMC Res Notes. 2018 Nov 15;11:812. doi: 10.1186/s13104-018-3915-3 (PMC6238316; doi:10.1186/s13104-018-3915-3)
Supplement: Supplementary file 4 — Additional file 4. Table of memory ratios by day in the hole board test. [file 13104_2018_3915_MOESM4_ESM.xlsx]

## Sheet: Sheet1
Additional File 4. Memory ratios by day in the hole board test.
Hole board memory ratio	Deficient Mean ± SEM	Supplemented Mean ± SEM	Mean Difference	95% CI of Mean Difference	P-value
Day 1
Reference memory ratio	0.57 ± 0.06	0.61 ± 0.08	0.05	-0.17, 0.27	0.65
Working memory ratioa	0.56 ± 0.06	0.58 ± 0.09	0.02	-0.21, 0.25	0.87
Day 2
Reference memory ratiob	0.60 ± 0.03	0.72 ± 0.10	0.12	-0.13, 0.38	0.28
Working memory ratioa	0.56 ± 0.05	0.52 ± 0.13	-0.04	-0.28, 0.21	0.75
Day 3
Reference memory ratio	0.79 ± 0.01	0.83 ± 0.07	0.04	-0.15, 0.24	0.64
Working memory ratioa	0.69 ± 0.06	0.74 ± 0.07	0.05	-0.16, 0.27	0.6
a. Data shown for working memory ratios are the mean ± SEM of n = 10 deficient and n = 6 supplemented pups for days 1 and 3. Data is shown for n = 5 supplemented pups for day 2 due to missing data for this time point.
b. Data shown for reference memory ratios are the mean ± SEM of n = 10 deficient and n = 7 supplemented pups with the exception of day 2 where n = 6 supplemented pups are displayed due to missing data for this time point.
